# Supplementary material for: A genome assembly of the California poppy, Eschscholzia californica
Source: J Hered. 2025 Aug 28;117(2):309–17. doi: 10.1093/jhered/esaf058 (PMC13017466; doi:10.1093/jhered/esaf058)
Supplement: Supplementary_table_1_E_californica_esaf058 [file supplementary_table_1_e_californica_esaf058.xlsx]

## Sheet: Sheet1
		dmEscCali1.0.p	dmEscCali1.0.a	ECA_r1.0
Study		This study	This study	Hori et al. 2018
Number of contigs		375	773	66941
Contig N50 (bp)		11819996	15159196	20264
Longest Contigs		33922680	36533502	339872
Number of scaffolds		331	736	37795
Scaffold N50		66439541	66076575	764179
Largest scaffold		88064882	87746949	4249866
Size of final assembly		401694956	406202045	482984812
Gaps per Gbp (# Gaps)		110(44)	91(37)	33985 (70)
BUSCO completeness (embryophyta) n=1614	C**	0.992	0.99	0.901487
	S**	0.939	0.937	0.817844
	D**	0.053	0.053	0.0836431
	F**	0.003	0.006	0.0762082
	M**	0.005	0.004	0.0223048
